# Supplementary material for: Endocystectomy as a conservative surgical treatment for hepatic cystic echinococcosis: A systematic review with single-arm meta-analysis
Source: PLoS Negl Trop Dis. 2021 May 12;15(5):e0009365. doi: 10.1371/journal.pntd.0009365 (PMC8143402; doi:10.1371/journal.pntd.0009365)
Supplement: S1 Table — (a) Assessment of the quality of included studies according to MINORS. (b) Assessment of the quality of randomized controlled trials according to Cochrane Risk of Bias Tool for Randomized Controlled Trials. (XLSX) [file pntd.0009365.s001.xlsx]

## Sheet: S1 Table Legends
Legends
a. Assessment of the quality of included studies according to MINORS.
b. Assessment of the quality of randomized controlled trials according to Cochrane Risk of Bias Tool for Randomized Controlled Trials.

## Sheet: S1A Table
a. Assessment of the quality of included studies according to MINORS.
Authors	Q1	Q2	Q3	Q4	Q5	Q6	Q7	Q8	Score (quality)
Bayrak (2019)[41]	2	0	0	2	0	1	2	0	7 (Low)
Al-Saeedi (2019)[5]	2	0	0	2	0	2	2	0	8 (Low)
Magistri (2019)[42]	1	0	0	0	0	2	0	0	4 (Low)
Marom (2019)[43]	2	0	0	1	0	2	2	0	7 (Low)
Jaen-Torrejimeno (2019)[44]	2	1	0	2	0	2	0	0	7 (Low)
Chopra (2018)[34]	1	1	2	1	0	2	2	0	9 (Intermediate)
Acharya (2018)[45]	1	0	2	1	0	1	0	0	5 (Low)
Minaev (2017)[47]	2	0	2	2	0	2	0	0	8 (Low)
Duta (2016)[48]	1	0	0	1	0	2	0	0	4 (Low)
Abdelraouf (2015)[49]	2	1	2	2	0	2	0	0	9 (Intermediate)
Georgiou (2015)[50]	1	0	0	1	0	0	1	0	5 (Low)
Jabbari Nooghabi (2015)[51]	2	0	2	2	0	1	0	0	7 (Low)
Yucel (2015)[52]	1	0	0	2	0	0	0	0	3 (Low)
Surmelioglu (2015)[53]	2	0	2	2	0	0	0	0	6 (Low)
Samala (2014)[35]	1	0	2	2	0	2	0	0	7 (Low)
Pandey (2014)[54]	1	0	0	2	0	1	0	0	4 (Low)
Mehrabi Bahar (2014)[55]	2	0	0	2	0	1	0	0	5 (Low)
Baraket (2014)[56]	2	1	0	2	1	0	0	0	6 (Low)
El Malki (2014)[57]	2	0	0	2	1	2	0	0	7 (Low)
Zeybek (2013)[58]	2	1	0	1	0	0	0	0	4 (Low)
Maoz (2013)[59]	2	1	0	1	0	0	0	0	4 (Low)
Rooh Ul (2011)[60]	2	1	2	2	0	0	0	0	7 (Low)
Gupta (2011)[25]	2	0	0	2	0	2	0	0	7 (Low)
Motie (2010)[61]	2	0	0	2	0	2	0	0	6 (Low)
Losada Morales (2010)[62]	2	1	2	2	0	1	0	0	8 (Low)
El Malki (2010)[63]	2	0	0	2	0	2	0	0	6 (Low)
Topcu (2009)[64]	2	2	2	2	0	2	2	0	12 (Intermediate)
Unalp (2009)[65]	2	0	0	2	0	0	0	0	4 (Low)
Gourgiotis (2007) [66]	2	0	0	1	0	1	0	0	4 (Low)
Fahim (2007)[67]	2	2	2	1	0	1	0	0	8 (Low)
Manouras (2007)[68]	1	0	2	2	0	1	0	0	6 (Low)
Safioleas (2006)[69]	2	0	0	1	0	2	0	0	5 (Low)
Palanivelu (2006)[70]	2	0	2	1	0	2	0	0	7 (Low)
Ozmen (2006)[71]	1	0	2	2	0	0	0	0	5 (Low)
Chen (2006)[72]	2	0	2	1	0	1	0	0	6 (Low)
Wang (2006)[73]	2	0	2	1	0	2	0	0	7 (Low)
Abbas (2006)[75]	2	1	2	2	0	1	0	0	8 (Low)
Bulbuller (2006)[76]	0	0	0	1	0	2	1	0	4 (Low)
Mirelis (2006)[77]	2	0	0	2	0	2	0	0	6 (Low)
Kouraklis (2005)[78]	2	0	0	1	0	2	2	0	7 (Low)
Dervisoglu (2005)[79]	2	0	2	1	0	2	0	0	7 (Low)
Dosios (2003)[80]	2	0	2	2	0	2	2	0	10 (Intermediate)
Agaoglu (2003)[81]	2	0	0	2	0	2	0	0	6 (Low)
Mueller (2003)[82]	2	0	0	2	0	2	1	0	7 (Low)
Kurt (2003)[83]	2	0	0	1	0	2	0	0	5 (Low)
Celebi (2002)[84]	0	0	0	1	0	0	0	0	1 (Low)
Haddad (2001)[85]	2	0	0	2	0	2	0	0	6 (Low)
Cirenei (2001)[86]	0	2	0	1	0	2	0	0	5 (Low)
Prousalidis (1999)[87]	1	0	0	1	0	2	2	0	6 (Low)
Ertem (1998)[88]	2	0	2	1	0	1	0	0	6 (Low)
Vagianos (1995)[89]	2	2	2	2	0	0	0	0	8 (Low)
Joshi (1991)[90]	2	0	0	2	0	2	0	0	6 (Low)
0 = not reported; 1 = reported but inadequate; 2= reported and adequate.
> 12 = high; 8–12 = intermediate; < 8 = low
Q1: Did the study have a clearly stated aim?
Q2: Were consecutive patients included?
Q3: Were data collected prospectively?
Q4: Were endpoints appropriate to the study?
Q5: Was there an unbiased assessment of endpoints?
Q6: Was the follow-up period adequate?
Q7: Was loss to follow-up < 5%?
Q8: Was there a prospective calculation of study size?

## Sheet: S1B Table
b. Assessment of the quality of randomized controlled trials according to Cochrane Risk of Bias Tool for Randomized Controlled Trials.
Authors	1Randomization process	2Identification and recruitment	3Intervention deviation	4Missing outcome data	5Outcome measurement	6 Reported results selection	Score (quality)
El Gendi (2018)[46]	Low risk	Low risk	Some concern	Some concern	Some concern	Some concern	Some concern
Elsebaie (2006)[74]	Some concern	Some concern	Some concern	Some concern	Some concern	Some concern	Some concern
Explanations: High risk of bias: The study is judged to be at low risk of bias for all domains for this result; Some concerns: The study is judged to be at some concerns in at least one domain for this result; Low risk of bias: The study is judged to be at high risk of bias in at least one domain for this result, or the study is judged to have some concerns for multiple domains in a way that subs…
