# Supplementary material for: Endocystectomy as a conservative surgical treatment for hepatic cystic echinococcosis: A systematic review with single-arm meta-analysis
Source: PLoS Negl Trop Dis. 2021 May 12;15(5):e0009365. doi: 10.1371/journal.pntd.0009365 (PMC8143402; doi:10.1371/journal.pntd.0009365)
Supplement: S2 Table — (XLSX) [file pntd.0009365.s002.xlsx]

## Sheet: S2 Table
S2 Table. Demographic data of the included patients, preoperative diagnostic workups, and anthelmintic treatments reported in the studies.
Author (year)	Number of cases	Age	Gender	Diagnostic assessment								Preoperative intervention		Preoperative anthelmintic treatment
			(M/F)	Serological test	Casoni test	Antibody titer	ELISA	X-ray	Ultrasonography	CT-Scan	MRI	MRCP	ERCP	Medication	Administration	Duration
Bayrak (2019)[52]	29	-	-	No data	-	-	-	-	+	+	+	+	+	Albendazole	Continuous	7 days
Al-Saeedi (2019)[5]	21	37±17.3	2021-09-12	No data	-	-	-	-	+	-	-	No data		Albendazole (except one)	Continuous	-
Magistri (2019)[53]	5	-	-	No data	-	-	-	No data				No data		Albendazole	Cyclic (1)	-
Marom (2019)[54]	34	38.6±18	15/19	No data	-	-	-	-	-	+	-	-	1 patient	Albendazole	Continuous	3-4 weeks
Jaen-Torrejimeno (2019)[55]	105	-	-	No data	-	-	-	-	+	+	+	+	-	Albendazole (22 patients)	-	-
Chopra (2018)[44]	40	38.2±15.3	-	Yes	-	-	-	-	+	+	+	No data		Albendazole	Continuous	7 days
Acharya (2018)[56]	62	-	-	Yes	-	+	-	-	-	+	-	0	0	Albendazole	Continuous	15 days
El Gendi (2018)[57]	54	44.6±10.1	28/26	Yes	-	+	-	-	+	8 (2 patients)	-	1 patient	9 patients	No treatment	-	-
Minaev (2017)[58]	81	9.3±2.1	37/44	Yes	-	-	-	+	+	+	-	No data		Albendazole	Cyclic (1)	-
Duta (2016)[51]	59	-	-	No data	-	-	-	-	1 patient	-	1 patient	No data		Albendazole	Continuous	1-3 days
Abdelraouf (2015)[59]	17	-	-	Yes	-	-	+	No data				No data		Albendazole	Continuous	15-30 days
Georgiou (2015)[60]	145	50.1*	57/87	Yes	-	+	-	-	+	+	-	No data		Albendazole	Continuous	3-4 weeks
Jabbari Nooghabi (2015)[61]	73	38.9±16.4	24/49	No data	-	-	-	-	-	+	-	-	0	Albendazole (not all)	-	-
Yucel (2015)*[62]	407	-	-	No data	-	-	-	+	+	+	-	-	0	No data
Surmelioglu (2015)[63]	186	43.5±14.7	104/82	Yes	-	-	-	-	+	+	+	-	0	No data
Samala (2014)[45]	32	-	13/19	No data	-	-	-	-	+	-	-	No data		Albendazole	Continuous	2 weeks
Pandey (2014)[64]	30	40.4	2021-09-21	Yes	-	+	-	+	+	+	-	-	Patients with cholangitis	Albendazole	Continuous	6 weeks
Mehrabi Bahar (2014)[65]	155	-	82/73	No data	-	-	-	+	-	-	-	-	5 patients	Albendazole	Continuous	4 weeks
Baraket (2014)[66]	120	33	54/66	No data	-	-	-	-	+	-	-	No data		No data
El Malki (2014)[67]	407	-	148/259	Not performed	-	-	-	-	+	+	-	No data		No data
Zeybek (2013)[68]	210	-	-	No data	-	-	-	-	+	+	-	No data		Albendazole (not all)	-	-
Maoz (2013)[69]	29	2021-04-12	2018-11-01	No data	-	-	-	-	+	+	-	No data		Albendazole/Mebendazole	Continuous	3 months
Rooh Ul (2011)[70]	43	38.6±14	16/27	Yes	-	-	-	-	+	+	-	No data		Albendazole	Continuous	2 weeks
Gupta (2011)[35]	33	-	-	Yes	-	-	-	-	+	+	-	-	8 patients	Albendazole	Cyclic (1)	-
Motie (2010)[71]	71	-	-	Yes	-	-	-	+	+	+	-	-	19 patients	No data
Losada Morales (2010)[72]	110	-	-	No data	-	-	-	-	-	+	-	No data		No data
El Malki (2010)[73]	47	-	22/34	No data	-	-	-	No data				No data		No data
Topcu (2009)[74]	30	43.1	2018-12-01	No data	-	-	-	-	+	+	-	No data		No data
Unalp (2009)[75]	183	46	115/68	Yes	+	-	-	+	+	-	-	No data		Albendazole	Continuous	10-15 days
Gourgiotis (2007)[76]	137	-	-	Yes	-	-	+	+	+	+	-	No data		Albendazole	Continuous	2 weeks
Fahim (2007)[77]	54	-	-	No data	-	-	-	No data				No data		No data
Manouras (2007)[78]	5	66.8	-	No data	-	-	-	+	+	+	-	No data		No data
Safioleas (2006)[79]	153	-	-	No data	-	-	-	+	+	+	-	No data		Albendazole	Continuous	4 weeks
Palanivelu (2006)[80]	66	38.6	1955-11-01	No data	-	-	-	-	+	+	-	No data		Albendazole	Continuous	2 weeks
Ozmen (2006)[81]	20	43.7±12.4	2021-09-11	No data	-	-	-	-	+	-	-	No data		Albendazole	Continuous	1 week
Chen (2006)[82]	76	38	52/24	Yes	-	-	-	-	+	+	-	No data		Albendazole	Continuous	5 days
Wang (2006)[83]	20	-	-	Yes	-	-	+	-	+	-	-	No data		No data
Elsebaie (2006)[84]	32	43.6±9.6	2023-09-01	Yes	-	+	+	+	+	+	-	No data		Albendazole
Abbas (2006)[85]	18	42.8±13.2	2021-10-08	Yes	-	-	+	-	+	+	-	No data		Albendazole	Continuous	1 week
Bulbuller (2006)[86]	49	-	-	No data	-	-	-	-	+	+	-	No data		Albendazole (32 patients)
Mirelis (2006)[87]	59	58.2±15.9	26/33	Yes	-	-	-	+	+	+	-	No data		No data
Kouraklis (2005)[88]	62	-	37/25	No data	-	-	-	-	+	+	-	-	-	Albendazole/Mebendazole	-	-
Dervisoglu (2005)[89]	12	-	-	Yes	-	-	-	-	+	+	-	No data		Albendazole (9)/Mebendazole (3)	Continuous	10-15 days/20 days
Dosios (2003)[90]	8	61	2021-04-04	No data	-	-	-	-	+	+	-	No data		No data
Agaoglu (2003)[91]	82	-	-	No data	-	-	-	-	+	+	-	No data		Albendazole	Continuous	1 week
Mueller (2003)[92]	13	-	-	No data	-	-	-	-	+	+	-	No data		No data
Kurt (2003)[93]	7	22	2021-02-05	No data	-	-	-	-	+	+	-	No data		No data
Celebi (2002)[94]	49	-	-	Yes	+	-	-	-	+	+	-	No data		No data
Haddad (2001)[95]	23	-	-	No data	-	-	-	-	+	+	-	No data		No data
Cirenei (2001)[96]	134	-	-	No data	-	-	-	No data				No data		No data
Prousalidis (1999)[97]	75	-	28/47	Yes	+	-	+	+	+	+	-	No data		No data
Ertem (1998)[98]	12	37	-	Yes	-	-	-	-	+	+	-	No data		No data
Vagianos (1995)[99]	67	-	-		-	-	-	No data				No data		No data
Joshi (1991)[100]	9	-	2021-07-02	Yes	+	-	-	-	+	+	-	No data		No data
Abbreviations: CT, computed tomography; ELISA, enzyme-linked immunosorbent assay; ERCP, endoscopic retrograde cholangiopancreatography; MRCP, magnetic resonance cholangiopancreatography; MRI, Magnetic resonance imaging.
