# Supplementary material for: Endocystectomy as a conservative surgical treatment for hepatic cystic echinococcosis: A systematic review with single-arm meta-analysis
Source: PLoS Negl Trop Dis. 2021 May 12;15(5):e0009365. doi: 10.1371/journal.pntd.0009365 (PMC8143402; doi:10.1371/journal.pntd.0009365)
Supplement: S3 Table — (XLSX) [file pntd.0009365.s003.xlsx]

## Sheet: S3 Table
S3 Table. Stage of the operated cysts by endocystectomy according to WHO and Gharbi classification, as well as the intraoperative rupture of the cysts.
Author (year)	Number of cases	WHO Staging								Gharbi staging					Rupture
		CL	CE1	CE2	CE3-no further staging	CE3a	CE3b	CE4	CE5	I	II	III	IV	V
Bayrak (2019)[52]*	29	-	-	-	-	-	-	-	-	-	2	48	10	-	-
Al-Saeedi (2019)[5]	21		7	12	-	6	8	4	4	-	-	-	-	-	0
Magistri (2019)[53]	5	No data													0
Marom (2019)[54]	34	No data													0
Jaen-Torrejimeno (2019)[55]	105	No data													-
Chopra (2018)[44]	40	No data													-
Acharya (2018)[56]	62	-	0	21	18	-		2	0	-	-	-	-	-	-
El Gendi (2018)[57]	54	No data													-
Minaev (2017)[58]	81	-	50	19	-	12	-	-	-	50	19	12	-	-	0
Duta (2016)[51]	59	17	18	10	7	-	-	5	2	-	-	-	-	-	0
Abdelraouf (2015)[59]	17	No data													0
Georgiou (2015)[60]	145	No data													0
Jabbari Nooghabi (2015)[61]	71	No data													-
Yucel (2015)[62]*	438	-	-	-	-	-	-	-	-	-	114	85	185	129	0
Surmelioglu (2015)[63]	186	-	33	66	-	36		50	1	-	-	-	-	-	-
Samala (2014)[45]	32	No data													+ (Intraabdominal)
Pandey (2014)[64]	30	No data													0
Mehrabi Bahar (2014)[65]	155	No data													0
Baraket (2014)[66]	120	-	-	-	-	-	-	-	-	42	16	25	37	-	0
El Malki (2014)[67]	407	-	-	-	-	-	-	-	-	76	44	177	85	25	0
Zeybek (2013)[68]	210	No data													-
Maoz (2013)[69]	29	No data													0
Rooh Ul (2011)[70]	43	No data													-
Gupta (2011)[35]*	33	-	-	-	-	-	-	-	-	50	-	71	7	-	-
Motie (2010)[71]	71	No data													-
Losada Morales (2010)[72]	110	No data													-
El Malki (2010)[73]	47	No data													-
Topcu (2009)[74]	30	-	-	-	-	-	-	-	-	30		-	-	-	-
Unalp (2009)[75]	183	No data													0
Gourgiotis (2007)[76]	137	No data													0
Fahim (2007)[77]	54	No data													-
Manouras (2007)[78]	5	No data													0
Safioleas (2006)[79]	153	No data													0
Palanivelu (2006)[80]	66	No data													0
Ozmen (2006)[81]	20	No data													0
Chen (2006)[82]	76	No data													0
Wang (2006)[83]	20	No data													0
Elsebaie (2006)[84]	32	No data													0
Abbas (2006)[85]	18	No data													0
Bulbuller (2006)[86]	49	No data													0
Mirelis (2006)[87]	59	No data													0
Kouraklis (2005)[88]	62	No data													0
Dervisoglu (2005)[89]	12	No data													+ (Pleural space)
Dosios (2003)[90]	8	No data													0
Agaoglu (2003)[91]	82	No data													0
Mueller (2003)[92]	13	No data													0
Kurt (2003)[93]	7	No data													+ (Biliary tract (PreOP))
Celebi (2002)[94]	49	No data													+ (Intraabdominal)
Haddad (2001)[95]	23	No data													0
Cirenei (2001)[96]	134	No data													0
Prousalidis (1999)[97]	75	No data													0
Ertem (1998)[98]	12	No data													0
Vagianos (1995)[99]	67	No data													0
Joshi (1991)[100]	9	No data													0
* Studies have reported the number of cysts rather number of patients in each stage; Abbreviation: WHO, World Health Organization.
