# Supplementary material for: Endocystectomy as a conservative surgical treatment for hepatic cystic echinococcosis: A systematic review with single-arm meta-analysis
Source: PLoS Negl Trop Dis. 2021 May 12;15(5):e0009365. doi: 10.1371/journal.pntd.0009365 (PMC8143402; doi:10.1371/journal.pntd.0009365)
Supplement: S4 Table — (XLSX) [file pntd.0009365.s004.xlsx]

## Sheet: S4 Table
S4 Table. Overall postoperative complication-, mortality-, and recurrence rates.
Author (year)	Number of cases	Intraoperative complications	Anaphylactic shock	Postoperative complications								Mortality	Recurrence
				Total	Biliary leakage and fistula	Residual cavity infection	Bleedings residual cavity	Wound infection	Pleural effusion	Other
Bayrak (2019)[52]	29	-	-	6	4	-	-	2	-	-		0	2
Al-Saeedi (2019)[5]	21	0	0	4	3	-	-	-	1	-		0	0
Magistri (2019)[53]	5	0	0	-	-	-	-	-	-	-		-	0
Marom (2019)[54]	34	-	1 (PO)	17	2	1	-	-	-	12 (Fever: 8, anemia: 4)		0	6
Jaen-Torrejimeno (2019)[55]	105	-	-	56	-	-	-	-	-	-		0	10
Chopra (2018)[44]	40	-	-	10	10	-	-	-	-	-		0	1
Acharya (2018)[56]	62		-	1	1	-	-	-	-	-		0	1
El Gendi (2018)[57]	54	-	-	23	14	0	0	6	1	2 (Ileus, chest infection)		0	-
Minaev (2017)[58]	81	0	-	14	3	2	1	-	-	7 (Jundice: 1, adhesive intestinal obstruction: 3, residual cavity: 4)		-	0
Duta (2016)[51]	59	-	-	2	1	1	-	-	-	-		-	2
Abdelraouf (2015)[59]	17	-	-	1	0	-	-	1	-	1 (Wound infection)		0	0
Georgiou (2015)[60]	145	-	6 (PO)	44	12	10	1	-	0	15 (Diaphragm tear: 3, DVT: 3, pneumonia: 2, hydrothorax: 2, pancreatitis: 1, choloperitoneum: 1, PE: 1, AF: 1)		4	18
Jabbari Nooghabi (2015)[61]	71	0	0	27	20	5	-	1	-	1 (Missed cyst)		0	0
Yucel (2015)*[62]	407	-	-	-	-	-	-	-	-	-		0	-
Surmelioglu (2015)[63]	186		-	36	36	-	-	-	-	-		-	-
Samala (2014)[45]	32	2 (Bleeding: 1, cyst spillage: 1)	0	3	1	-	-	2	-	-		0	0
Pandey (2014)[64]	30		-	8	-	-	-	5	-	3 (Respiratory infection)		-	0
Mehrabi Bahar (2014)[65]	155	-	-	15	9	5	-	-	-	1 (Wound infection)		-	0
Baraket (2014)[66]	120	-	-	32	8	10	3	-	-	12		0	-
El Malki (2014)[67]	407	-	-	-	96 (Billiary Fistula)	-	0	-	-	61 (Deep abdominal: deep bleeding or hematoma; deep infection)		2	24
Zeybek (2013)[68]	210	-	-	37	37	-	-	-	-	-		-	-
Maoz (2013)[69]	29	1	1 (IO)	-	-	-	-	-	-	-		1	0
Rooh Ul (2011)[70]	43	-	0	11	4	3	-	-	-	4 (Peritonitis: 2, hernia formation: 2)		0	2
Gupta (2011)[35]	33	-	-	14	8	6	-	-	-	-		-	4
Motie (2010)[71]	71	-	-	20	10	-	2	-	7	1 (Bile ascites)		2	10
Losada Morales (2010)[72]	110	-	-	-	-	-	-	-	-	-		-	-
El Malki (2010)[73]	47	-	-	-	-	-	-	-	-	-		-	-
Topcu (2009)[74]	30	-	0	0	-	-	-	-	-	-		0	0
Unalp (2009)[75]	183	-	-	24	24	-	-	-	-	-		0	-
Gourgiotis (2007)[76]	137	2	2 (IO)	31	11	5	3	7	-	5 (Pulmonary atelectasis)		2	3
Fahim (2007)[77]	54	-	-	8	8	-	-	-	-	-		-	0
Manouras (2007)[78]	5	-	-	3	1	1	-	-	-	1 (Atelectasia)		0	0
Safioleas (2006)[79]	153	-	-	23	-	-	-	-	-	-		2	11
Palanivelu (2006)[80]	66	-	-	11	9	2	-	-	-	-		-	0
Ozmen (2006)[81]	20	-	-	2	2	-	-	-	-	-		-	-
Chen (2006)[82]	76	-	-	5	3	-	-	2	0	-		-	0
Wang (2006)[83]	20	-	-	-	-	-	-	-	-	-		-	2
Elsebaie (2006)[84]	32	-	-	4	1	-	-	2	1	-		-	1
Abbas (2006)[85]	18	-	-	5	0	-	-	1	-	4		-	1
Bulbuller (2006)[86]	49	-	-	10	1	-	1	4	-	( atelectasia: 2, Abscess:2)		-	6
Mirelis (2006)[87]	59	-	-	16	7	-	-	-	-	9 (Liver failure: 1, pulmonary failure: 4, septic shock: 1, wound infection: 2, intra-abdominal abscess: 1)		3	0
Kouraklis (2005)[88]	62	-	-	21	-	-	-	-	-	Intra hepatic abscess:1, bowel obstruction:1, hepaodermal fistula:3, deep venous thrombosis:1		0	5
Dervisoglu (2005)[89]	12	1	-	1	-	1	-	-	-	-		1	0
Dosios (2003)[90]	8	-	-	0	-	-	-	-	-	-		0	0
Agaoglu (2003)[91]	82	-	1 (PO)	16	2	2	-	8	-	4 (Pulmonary atelectasia)		0	2
Mueller (2003)[92]	13	-	-	1	0	-	-	-	-	-		-	0
Kurt (2003)[93]	7	1	-	-	-	-	-	-	-	-		-	2
Celebi (2002)[94]	49	-	-	5	2	-	-	-	-	3 (Chollangitis)		-	-
Haddad (2001)[95]	23	-	-	8	8	-	-	-	-	-		-	4
Cirenei (2001)[96]	134	-	-	17	-	-	-	-	-	-		8	-
Prousalidis (1999)[97]	75	-	-	27	-	-	-	8	-	19 (Chest problems: 6, choloperitoneum: 1, suppuration: 12)		2	0
Ertem (1998)[98]	12	3 (Hemorrhage: 2, bile leakage: 1)	0	1	1	-	-	-	-	-		0	0
Vagianos (1995)[99]	67	-	-	4	-	-	-	-	-	-		1	3
Joshi (1991)[100]	9	-	-	3	2	1	-	-	-	-		-	-
Event/total		10/407	11/641	627/3026	361/2757	55/1106	11/1064	49/702	10/399	-		28/2706	144/2576
Rate	-	0.03	0.02	19.4%	10.1%	4.6%	1.2%	6.6%	1.4%			1.2%	4.8%
(95% CI)		(1.1–5.8)	(1.1–3.3)	(15.9–23.2)	(7.5–13.1)	(3.1–6.4)	(0.4–2.2)	(4.6–9)	(0–3.1)			(0.8–1.8)	(3.1-6.8)
I2 heterogeneity	-	0.37	0	0.84	0.81	0.35	0.39	0.27	0.45	-		0.21	0.87
p-value		0.10	0.92	<0.001	<0.001	0.08	0.11	0.17	0.10			0.15	<0.001
Abbreviations: AF: Atrial fibrillation; CI: Confidence interval; DVT: Deep vein thrombosis; IO: Intraoperative; PE: Pleural effusion; PO: Postoperative.
