# Supplementary material for: Endocystectomy as a conservative surgical treatment for hepatic cystic echinococcosis: A systematic review with single-arm meta-analysis
Source: PLoS Negl Trop Dis. 2021 May 12;15(5):e0009365. doi: 10.1371/journal.pntd.0009365 (PMC8143402; doi:10.1371/journal.pntd.0009365)
Supplement: S5 Table — (XLSX) [file pntd.0009365.s005.xlsx]

## Sheet: S5 Table
S5 Table. Reported causes of mortality in patients undergoing endocystectomy.
Mortality cause	Number of events
	n (%)
Total	28 (100)
· Not defined	10 (35.7)
· Septic shock	8 (28.5)
· Hemorrhage	3 (10.7)
· Myocardial infarction	2 (7.1)
· Cardiogenic schock	1 (3.6)
· Cerebrovascular accident	1 (3.6)
· Acute cholangitis	1 (3.6)
· Cerebral hydatosis + Multiorgan failure	1 (3.6)
· Hepatorenal syndrome	1 (3.6)
