# Supplementary material for: Endocystectomy as a conservative surgical treatment for hepatic cystic echinococcosis: A systematic review with single-arm meta-analysis
Source: PLoS Negl Trop Dis. 2021 May 12;15(5):e0009365. doi: 10.1371/journal.pntd.0009365 (PMC8143402; doi:10.1371/journal.pntd.0009365)
Supplement: S6 Table — (XLSX) [file pntd.0009365.s006.xlsx]

## Sheet: S6 Table
S6 Table. Postoperative prophylactic anthelmintic treatment, follow-up details, and recurrence event after endocystectomy.
Author (year)	Number of cases	Postoperative anthelmintic treatment			Duration of follow-up^	Loss to follow-up	Recurrence	Recurrence location
		Medication	Administration	Duration	(month)			Intracavitary	Intraabdominal	Extraabdominal
Bayrak (2019)[52]	29	Albendazole	Continuous	2 months	44276	0	2	No data
Al-Saeedi (2019)[5]	21	Albendazole	Continuous	1 month	31	0	0	-
Magistri (2019)[53]	5	Albendazole	Cyclic (3)		-	-	0	-
Marom (2019)[54]	34	Albendazole	Continuous	4 weeks	32.4	0	6	No data
Jaen-Torrejimeno (2019)[55]	105	Albendazole (19 patients)	-	-	71	-	10	No data
Chopra (2018)[44]	40	Albendazole	Cyclic (3)	3 month	32	12	1	No data
Acharya (2018)[56]	62	No data			18	-	1	+	-	-
El Gendi (2018)[57]	54	Albendazole	Continuous	-	3 months	0	-	No data
Minaev (2017)[58]	81	Albendazole	Cyclic (2-4)	-	12-24 months	-	0	-
Duta (2016)[51]	59	Albendazole	Continuous	1-3 months	66.6	-	2	No data
Abdelraouf (2015)[59]	17	Albendazole	Continuous	6 month	84	-	0	-
Georgiou (2015)[60]	145	Albendazole	Continuous	4 weeks	4.8	122 (Total cohort)	18	No data
Jabbari Nooghabi (2015)[61]	71	No data			17.86	-	0	-
Yucel (2015)*[62]	438	No data			-	-	-	No data
Surmelioglu (2015)[63]	186	No data			-	-	-	No data
Samala (2014)[45]	32	Albendazole	Continuous	6 weeks	36	-	0	-
Pandey (2014)[64]	30	Albendazole	Continuous	2 weeks	22.5	-	0	-
Mehrabi Bahar (2014)[65]	155	No data			6-24 months	-	0	-
Baraket (2014)[66]	120	No data			-	-	-	No data
El Malki (2014)[67]	407	No data			71.5	-	24	No data
Zeybek (2013)[68]	210	No data			-	-	-	No data
Maoz (2013)[69]	29	No data			-	-	0	No data
Rooh Ul (2011)[70]	43	Albendazole	Continuous	3 months	6	22	2	No data
Gupta (2011)[35]	33	No data			31.5	-	4	No data
Motie (2010)[71]	71	Albendazole	Continuous	6 months	60	-	10	No data
Losada Morales (2010)[72]	110	Albendazole (6 patients)	-	-	22.4	-	-	No data
El Malki (2010)[73]	47	No data			120	-	-	No data
Topcu (2009)[74]	30	No treatment			24	0	0	-
Unalp (2009)[75]	183	Albendazole	Continuous	3 months	-	-	-	No data
Gourgiotis (2007)[76]	137	Albendazole	Cyclic	2 months	18.7	-	3	+	-	-
Fahim (2007)[77]	54	No data			6	-	0	-
Manouras (2007)[78]	5	No data			12	-	0	-
Safioleas (2006)[79]	153	No data			81.3	-	11	+	+	+
Palanivelu (2006)[80]	66	Albendazole	Continuous	1 month	69.6	-	0	-
Ozmen (2006)[81]	20	Albendazole	Cyclic (3)	4 months	9.7	-	-	No data
Chen (2006)[82]	76	Albendazole	Continuous	3 months	14	0	0	-
Wang (2006)[83]	20	No data			36-96 months	-	2	+	-	-
Elsebaie (2006)[84]	32	Albendazole	Continuous	1 month	66	-	1	+	-	-
Abbas (2006)[85]	18	Albendazole	Continuous	2 months	12-36 months	-	1	-	+	-
Bulbuller (2006)[86]	49	No data			51	12 (Total cohort)	6	No data
Mirelis (2006)[87]	59	No data			104.2	-	0	-
Kouraklis (2005)[88]	62	No data			97.2	19	5	No data
Dervisoglu (2005)[89]	12	Albendazole (9 patients)/Mebendazole (3 patients)	Cyclic/Continuous	3-6 months/2-3 months	24	-	0	-
Dosios (2003)[90]	8	No data			78	2	0	-
Agaoglu (2003)[91]	82	Albendazole	Cyclic	2 months	42.2	-	2	+	-	-
Mueller (2003)[92]	13	No data			84 months*	13 (Total cohort)	0	-
Kurt (2003)[93]	7	Albendazole	Continuous	3-6 months	37.2	-	2	+	+	-
Celebi (2002)[94]	49	No data			-	-	-	No data
Haddad (2001)[95]	23	No data			24.2	-	4	No data
Cirenei (2001)[96]	134	No data			148.8	-	-	No data
Prousalidis (1999)[97]	75	No data			12-384 months	-	0	-
Ertem (1998)[98]	12	No data			18	-	0	-
Vagianos (1995)[99]	67	No data			-	-	3	No data
Joshi (1991)[100]	9	Albendazole	Continuous	3 months	24	-	-	No data
^ mean duration of follow-up; * median follow-up.
